# Supplementary material for: Proto-Oncogene FAM50A Can Regulate the Immune Microenvironment and Development of Hepatocellular Carcinoma In Vitro and In Vivo
Source: Int J Mol Sci. 2023 Feb 6;24(4):3217. doi: 10.3390/ijms24043217 (PMC9966472; doi:10.3390/ijms24043217)
Supplement: Supplementary file 1 [file ijms-24-03217-s001.zip]

Archive with 1 entries (1 files):
- ijms-2143459-supplementary file.pdf
